# Supplementary material for: Heterotropic Activation of Cytochrome P450 3A4 by Perillyl Alcohol
Source: Pharmaceutics. 2024 Dec 11;16(12):1581. doi: 10.3390/pharmaceutics16121581 (PMC11676982; doi:10.3390/pharmaceutics16121581)
Supplement: Supplementary file 1 [file pharmaceutics-16-01581-s001.zip]

Archive with 1 entries (1 files):
- pharmaceutics-3324052-supplementary.pdf
